# Supplementary material for: MULTI-K: accurate classification of microarray subtypes using ensemble k-means clustering
Source: BMC Bioinformatics. 2009 Aug 22;10:260. doi: 10.1186/1471-2105-10-260 (PMC2743671; doi:10.1186/1471-2105-10-260)
Supplement: Additional File 2 — Predicted partitions in breast cancer data sets. Cut & entropy plot for the breast cancer data as well as the partitions used in the main text are shown. [file 1471-2105-10-260-S2.xls]

## Sheet: cut & entropy
Four large entropy jumps were chosen to yield five clusters each having more than two members (red)
	cut-plot	entropy-plot
0.005	1	8.88e-16
0.01	1	8.88e-16
0.015	1	8.88e-16
0.02	1	8.88e-16
0.025	1	8.88e-16
0.03	1	8.88e-16
0.035	1	8.88e-16
0.04	1	8.88e-16
0.045	1	8.88e-16
0.05	1	8.88e-16
0.055	1	8.88e-16
0.06	1	8.88e-16
0.065	1	8.88e-16
0.07	1	8.88e-16
0.075	1	8.88e-16
0.08	1	8.88e-16
0.085	1	8.88e-16
0.09	1	8.88e-16
0.095	1	8.88e-16
0.1	1	8.88e-16
0.105	1	8.88e-16
0.11	1	8.88e-16
0.115	1	8.88e-16
0.12	1	8.88e-16
0.125	1	8.88e-16
0.13	1	8.88e-16
0.135	1	8.88e-16
0.14	1	8.88e-16
0.145	1	8.88e-16
0.15	1	8.88e-16
0.155	1	8.88e-16
0.16	1	8.88e-16
0.165	1	8.88e-16
0.17	1	8.88e-16
0.175	1	8.88e-16
0.18	1	8.88e-16
0.185	1	8.88e-16
0.19	1	8.88e-16
0.195	1	8.88e-16
0.2	1	8.88e-16
0.205	1	8.88e-16
0.21	1	8.88e-16
0.215	1	8.88e-16
0.22	1	8.88e-16
0.225	1	8.88e-16
0.23	1	8.88e-16
0.235	1	8.88e-16
0.24	1	8.88e-16
0.245	1	8.88e-16
0.25	1	8.88e-16
0.255	1	8.88e-16
0.26	1	8.88e-16
0.265	1	8.88e-16
0.27	1	8.88e-16
0.275	1	8.88e-16
0.28	1	8.88e-16
0.285	1	8.88e-16
0.29	1	8.88e-16
0.295	1	8.88e-16
0.3	1	8.88e-16
0.305	1	8.88e-16
0.31	1	8.88e-16
0.315	1	8.88e-16
0.32	1	8.88e-16
0.325	1	8.88e-16
0.33	1	8.88e-16
0.335	1	8.88e-16
0.34	1	8.88e-16
0.345	1	8.88e-16
0.35	1	8.88e-16
0.355	1	8.88e-16
0.36	1	8.88e-16
0.365	1	8.88e-16
0.37	1	8.88e-16
0.375	1	8.88e-16
0.38	1	8.88e-16
0.385	1	8.88e-16
0.39	1	8.88e-16
0.395	1	8.88e-16
0.4	1	8.88e-16
0.405	1	8.88e-16
0.41	1	8.88e-16
0.415	1	8.88e-16
0.42	1	8.88e-16
0.425	1	8.88e-16
0.43	1	8.88e-16
0.435	2	0.120681	0.12	Only two points were separated
0.44	2	0.120681
0.445	2	0.120681
0.45	2	0.120681
0.455	3	0.189071
0.46	3	0.189071
0.465	3	0.189071
0.47	3	0.189071
0.475	3	0.189071
0.48	3	0.189071
0.485	3	0.189071
0.49	3	0.189071
0.495	4	0.309158	0.12	Only two points were separated
0.5	4	0.309158
0.505	4	0.309158
0.51	4	0.309158
0.515	6	0.670638	0.37/2	0.37/2
0.52	6	0.670638
0.525	6	0.670638
0.53	6	0.670638
0.535	6	0.670638
0.54	7	0.737886
0.545	8	1.31332	0.6	0.6
0.55	11	2.14251	0.83/3	0.83/3
0.555	11	2.14251
0.56	13	2.23185
0.565	13	2.23185
0.57	15	2.35946
0.575	17	2.7963	0.44/2	0.44/2
0.58	17	2.7963
0.585	19	3.04248	0.24/2
0.59	21	3.1736
0.595	22	3.19
0.6	22	3.19
0.605	23	3.24101
0.61	25	3.3824
0.615	26	3.60173	0.22	0.22
0.62	27	3.7046
0.625	27	3.7046
0.63	28	3.74422
0.635	31	3.89597
0.64	31	3.89597
0.645	31	3.89597
0.65	31	3.89597
0.655	32	3.91237	0.12
0.66	33	4.00875
0.665	34	4.05391
0.67	37	4.17533
0.675	37	4.17533
0.68	38	4.20927
0.685	39	4.2658
0.69	40	4.2924
0.695	43	4.42526
0.7	43	4.42526
0.705	45	4.4756
0.71	47	4.52158
0.715	48	4.7425	0.22	0.22
0.72	48	4.7425
0.725	53	4.96848
0.73	54	5.00561
0.735	57	5.11534
0.74	58	5.13173
0.745	60	5.2073
0.75	60	5.2073
0.755	61	5.24294
0.76	64	5.31587
0.765	65	5.36219
0.77	66	5.37859
0.775	69	5.50541
0.78	69	5.50541
0.785	69	5.50541
0.79	70	5.56799
0.795	72	5.63555
0.8	75	5.7205
0.805	78	5.79763
0.81	79	5.83743
0.815	80	5.86001
0.82	80	5.86001
0.825	85	6.08483
0.83	88	6.21413
0.835	92	6.31365
0.84	94	6.34644
0.845	96	6.3948
0.85	99	6.45636
0.855	99	6.45636
0.86	101	6.49935
0.865	108	6.66545
0.87	110	6.70443
0.875	110	6.70443
0.88	111	6.72082
0.885	111	6.72082
0.89	112	6.73722
0.895	112	6.73722
0.9	115	6.79959
0.905	115	6.79959
0.91	116	6.81598
0.915	116	6.81598
0.92	116	6.81598
0.925	118	6.85898
0.93	118	6.85898
0.935	119	6.87537
0.94	119	6.87537
0.945	120	6.89176
0.95	120	6.89176
0.955	120	6.89176
0.96	120	6.89176
0.965	121	6.91434
0.97	121	6.91434
0.975	121	6.91434
0.98	121	6.91434
0.985	122	6.91886
0.99	122	6.91886
0.995	122	6.91886

## Sheet: BRclusters
Experiment	Names	PatientID	Core number	CoreName	MULTI-K	Hier. Clus.
14718	Norway	FU37	1	Luminal A	1	1
14755	Norway	FU16	1	Luminal A	1	1
14922	Norway	FU15	1	Luminal A	1	1
15153	Norway	FU24	1	Luminal A	1	1
15830	Norway	FU10	1	Luminal A	1	3
16041	Norway	FU17	1	Luminal A	1	1
22134	Norway	2	1	Luminal A	3	1
2282	Stanford	38	1	Luminal A	2	1
23313	Norway	FU14	1	Luminal A	3	1
23516	Norway	FU40	1	Luminal A	3	8
24632	Norway	FU25	1	Luminal A	3	1
3120	Stanford	31	1	Luminal A	3	1
3183	Norway	8	1	Luminal A	2	12
3201	Norway	64	1	Luminal A	3	1
3302	Norway	98	1	Luminal A	2	16
5292	Stanford	40	1	Luminal A	2	21
5303	Stanford	18	1	Luminal A	2	21
5652	Norway	74	1	Luminal A	2	12
5813	Norway	6	1	Luminal A	2	12
5819	Norway	29	1	Luminal A	2	24
2191	Norway	18	1	Luminal A	3	6
2219	Norway	27	1	Luminal A	2	1
2235	new york	1	1	Luminal A	2	1
2239	Stanford	24	1	Luminal A	2	1
2248	Norway	16	1	Luminal A	2	1
2318	Norway	56	1	Luminal A	2	1
3227	Norway	4	1	Luminal A	2	15
5804	Stanford	4	1	Luminal A	2	22
14620	Norway	FU05	2	Luminal B	1	1
22137	Norway	5	2	Luminal B	3	1
3187	Norway	22	2	Luminal B	3	1
7092	Norway	95	2	Luminal B	3	1
2157	Norway	7	2	Luminal B	3	1
2168	Norway	26	2	Luminal B	1	1
2183	Norway	11	2	Luminal B	3	1
2201	Norway	57	2	Luminal B	3	1
2251	Norway	19	2	Luminal B	3	1
2277	Norway	102	2	Luminal B	3	1
2279	Norway	15	2	Luminal B	2	1
2302	Norway	48	2	Luminal B	2	1
15579	Norway	FU35	3	ERRB2+	2	2
17055	Norway	FU30	3	ERRB3+	1	1
21611	Norway	92	3	ERRB6+	3	2
23208	Norway	FU04	3	ERRB7+	3	2
24174	Norway	FU18	3	ERRB8+	2	2
24367	Norway	FU44	3	ERRB9+	2	2
27268	Norway	FU27	3	ERRB10+	2	2
7134	Norway	65	3	ERRB11+	2	25
2151	Norway	61	3	ERRB4+	2	1
2154	Norway	101	3	ERRB5+	1	1
12952	Norway	FU01	4	Basal	4	1
14673	Norway	06FU	4	Basal	4	1
14887	Norway	FU23	4	Basal	4	1
14890	Norway	FU39	4	Basal	4	1
15621	Norway	FU19	4	Basal	1	1
2164	new york	2	4	Basal	4	5
2174	Stanford	14	4	Basal	4	5
22136	Norway	37	4	Basal	4	1
2269	Norway	41	4	Basal	4	5
2281	Norway	109	4	Basal	4	1
2319	Stanford	23	4	Basal	4	1
2321	new york	3	4	Basal	4	5
3151	Stanford	48	4	Basal	4	9
3180	Norway	81	4	Basal	4	11
3220	Stanford	46	4	Basal	4	5
3223	Norway	63	4	Basal	4	5
3299	Norway	H5	4	Basal	4	18
5811	Norway	21	4	Basal	4	5
15480	Norway	FU12	4	Basal	4	1
5542	Norway	H2	5	Normal_like	3	1
2232	Stanford	17	5	Normal_like	5	1
2314	Norway	112	5	Normal_like	5	1
2276	Clontech	1	5	Normal_like	5	7
2294	Norway	norma	5	Normal_like	3	7
2305	Clontech	2	5	Normal_like	5	7
3153	Clontech	3	5	Normal_like	2	7
14694	Norway	FU07			1	1
14717	Norway	FU26			1	1
15915	Norway	FU22			1	1
17024	Norway	FU29			1	1
21590	Norway	FU02			2	4
21607	Norway	75			2	1
21768	Norway	FU11			2	2
22418	Norway	FU08			3	1
22680	Norway	FU09			3	1
28169	Norway	FU41			3	1
28317	Norway	FU43			2	1
3206	Norway	90			3	13
3255	Norway	96			3	16
3257	Norway	83			1	17
5276	Stanford	6			2	19
5540	Norway	32			3	1
5547	Norway	H3			3	1
7257	Norway	43			3	1
7258	Norway	85			5	1
2180	Stanford	16			3	1
2198	Stanford	2			3	1
2216	Norway	39			3	1
2222	Norway	14			3	1
2238	Stanford	35			3	1
2271	Norway	100			2	1
2278	Stanford	A			2	1
2287	Norway	10			2	1
2291	Norway	47			3	1
2299	Norway	12			5	1
2312	Norway	111			5	1
2316	Norway	104			2	1
2317	Norway	17			2	1
3159	Norway	51			2	10
5150	Norway	H4			2	1
5750	Norway	53			2	1
22194	Norway	FU20			3	2
2288	Stanford	37			2	7
3165	Norway	55			2	2
3200	Stanford	11			2	7
6656	Stanford	20			2	7
28276	Norway	FU45			2	2
3215	Norway	80			3	14
5053	Norway	H6			2	2
5286	Stanford	44			5	20
5298	Stanford	45			2	20
5815	Norway	24			2	23
